# Supplementary material for: Emotional Intelligence in Physical Education in Primary Education: A Systematic Review
Source: Healthcare (Basel). 2025 Dec 3;13(23):3166. doi: 10.3390/healthcare13233166 (PMC12691935; doi:10.3390/healthcare13233166)
Supplement: Supplementary file 1 [file healthcare-13-03166-s001.zip]

Archive with 2 entries (2 files):
- Table S1 - Observer 1.pdf
- Table S2 - Observer 2.pdf
